# Supplementary material for: Ischemic Stroke Induces Skeletal Muscle Damage and Alters Transcriptome Profile in Rats
Source: J Clin Med. 2023 Jan 9;12(2):547. doi: 10.3390/jcm12020547 (PMC9865444; doi:10.3390/jcm12020547)
Supplement: Supplementary file 1 [file jcm-12-00547-s001.zip]

Archive with 1 entries (1 files):
- jcm-2141366-supplementary.pdf
